# Supplementary material for: Maternal Gestational Smoking, Diabetes, Alcohol Drinking, Pre-Pregnancy Obesity and the Risk of Cryptorchidism: A Systematic Review and Meta-Analysis of Observational Studies
Source: PLoS One. 2015 Mar 23;10(3):e0119006. doi: 10.1371/journal.pone.0119006 (PMC4370654; doi:10.1371/journal.pone.0119006)
Supplement: S1 Dataset — (XLSX) [file pone.0119006.s001.xlsx]

## Sheet: Sheet1
Smoking
First Author	Year	Country	Study type	Dose	Case/Total	Control/Total	Effect size	95%CI	Type	Transformed/Calculate to OR, adjusted items
Zakaria M	2013	Egypt	Nested C-C	Yes/no	9/29	7/40	2.1	0.7, 6.6	OR	Crude
Brouwers MM	2012	Netherlands	case-control	Yes/no	39/200	109/629	1.1	0.8, 1.7	OR	Adjusted for Year of birth
Wagner-Mahler K	2011	France	cohort	Yes/no	17/76	27/137	1.17	0.59, 2.33	OR	Crude OR calculated by raw data
Jensen MS	2007	Denmark	cohort	Current smoker /no	153/3,477	117/2,211	1.2	0.96, 1.6	RR	1.26 (0.98, 1.6)
				0 Cigarette/d	153/3,477	—	1	reference	RR	Model 2 data, adjusts for maternal and paternal age at delivery, time to index pregnancy, infertility treatment, parity, socioeconomic group, and mothers’ alcohol intake, birth weight, gestational age and placental weight
				1-9 Cigarette/d	51/1,085	—	0.9	0.6, 1.3	RR
				10-19 Cigarette/d	57/1,037	—	1.1	0.8, 1.6	RR
				20 Cigarette/d +	9/89	—	2.3	1.1, 5.0	RR
Kurahashi N	2005	Japan	case-control	Yes/no	19/93	22/115	1.04	0.51, 2.12	OR	Adjusted for maternal age, maternal education and infant birth year
				Paternal smoking/no	66/92	64/113	1.97	1.08, 3.60	OR	Adjusted for maternal age, maternal education and infant birth year
Berkowitz GS	1996	America	Nested C-C	Yes/no	11/63	NA	1.24	0.58, 2.62	OR	Anadjusted or
Mori M	1992	Japan	case-control	Yes/no	18/104	18/104	1	0.48, 2.08	OR	Not mention in the study, regarded as crude
Mongraw-C ML	2007	America	cohort	17.5 Cigarettes/d VS. no	41/84†	144/250†	0.71	0.46, 1.12	OR	Unadjusted
Fernandez MF	2007	Spain	Nested C-C	Yes/no	11/47	35/105	0.61	0.28, 1.34	OR	Unadjusted
McGlynn KA	2006	America (black)	cohort	Yes/no	87/187	4,960/11,839	0.9	0.7, 1.2	RR	0.9 (0.7, 1.18)
		(white)		Yes/no	121/237	6,518/12,155	1.2	0.9, 1.6	RR	1.21 (0.9, 1.61)
Jones ME	1998	England	cohort	Yes/no	1,499 cases	NA	1.04	0.86, 1.27	RR	not trasformed for limited raw data
Giordano F	2008	Italy	case–control	Yes/no	10/48	36/202	1.21	0.55, 2.66	OR	Anadjusted or
Jensen MS	2007	Danmark	cohort	—	—	—	—	—	—	duplicate study
Pierik FH	2004	Netherlands	Nested C-C	Yes/no	56/78	71/313	1.3	0.8, 2.3	OR	Anadjusted or
Biggs ML	2002	America	case-control	Yes/no	536/2,242	1,811/8,979	1.2	1.1, 1.4	OR	Anadjusted or
Damgaard LN	2008	Denmark	cohort	Yes/no	18/76	286/1,458	0.9	0.43, 1.87	OR	Country, social class, birth weight, stress, alcohol and caffeine intake
Akre O	1999	Sweden	case-control	Yes/no	808/2,576	3,623/12,910	1.19	1.06, 1.33	OR	Crude
Beard CM	1984	America	case-control	Yes/no	41/81	76/159	1.1	0.6, 2.4	RR	1.07 (0.62, 1.84), there are two control groups, we selected the one matched more variables, that is control 1 of the article.
Mcbirde ML	1991	British	case-control	Yes/no	86/244	119/488	1.69	1.21, 2.36	OR	Adjusted other variables for smoking
Carbone P	2006	Italy	case-control	Yes/no	4/48	12/203	1.45	0.45, 4.70	OR	Crude OR calculated by raw data
Virtanen HE	2006	Denmark,Finland	case-control	Yes/no	14/123	274/1159	0.42	0.23, 0.74	OR	Crude OR calculated by raw data
Adams SV	2011	America	case-control	Yes/no	423/2300	4723/30181	1.25	1.09, 1.36	OR	Crude OR calculated by raw data
Shiono PH	1986	America	cohort	Yes/no	65/233	137/424	1.2	0.85, 1.69	OR	unadjusted OR, which is equal to adjusted OR in the article illustrated by the author, and was adjusted for Ethnicity, maternal age, and alcohol use dur- ing pregnancy
Main KM	2007 a	Denmark	cohort	Yes/no	7/29	9/36	0.96	0.31, 2.98	OR	Crude OR calculated by raw data
		Finland		Yes/no	6/33	4/32	1.56	0.40, 6.13
	2007 b	Denmark		Yes/no	11/39	32/123	1.12	0.50, 2.50
		Finland		Yes/no	4/52	9/56	0.44	0.13, 1.51
Davies TW	1986	UK	case-control	Yes/no	23/83	28/129	1.38	0.73, 2.62	OR	Crude
Preiksa RT	2005	Lithuania	cohort	Yes/no	69 cases	NA	1.58	0.94, 2.65	OR	Crude
†:this data is not adjusted, but the effect size we exstract is adjusted; a/b presents breast milk/placentas samples in the same studies, respectively.
Drinking
Brouwers MM	2012	Netherlands	case-control	Yes/no	27/200	94/629	0.9	0.5, 1.5	OR	Adjusted for Year of birth
Wagner-Mahler K	2011	France	cohort	Yes /no	40/95	82/188	0.94	0.57, 1.55	OR	Crude OR calculated by raw data
Strandberg-Larsen K	2009	Denmark	cohort	Yes/no	943/23,000	655/18,665	0.85	0.77, 0.94	OR	Crude OR calculated by raw data
				0 drinks/week	943/23,000	—	1	reference	HR	dose-response data
				0.5-1.5 drinks/week	500/13,889	—	0.89	0.79, 0.99
				2-3.5 drinks/week	132/3,882	—	0.82	0.69, 0.99
				4+ drinks/week	23/884	—	0.63	0.41, 0.94
Kurahashi N	2005	Japan	case-control	Yes/no	0/93	3/114	0.17	0.01, 3.34	OR	Crude OR calculated by raw data, we added 0.5 to all cells in this 2 x 2 table to overcome zero cell.
Berkowitz GS	1996	America	Nested C-C	>1 vs.<1 drink/Week	10/63	NA	1.19	0.55, 2.59	OR	unadjusted or
Mori M	1992	Japan	case-control	Yes/no	20/104	20/104	1	0.50, 2.0	OR	Not mention in the study, regarded as crude
Mongraw-C ML	2007	America	cohort	3.3 drinks/week vs. no	40/68†	113/215†	0.99	0.83, 1.2	OR	Unadjusted
Damgaard LN	2007	Danmark	cohort	Yes/no	NA	NA	1.17	1.03, 1.34	OR	Adjusted for country, smoking, caffeine intake, maternal age, social class, parity, maturity, birth weight, and binge episodes and alcoholic drinks/week mutually.
				≥4 drinks/week vs.no	62/—	1719/—	1.77	0.67,4.69
				≥5 drinks/week vs.no	34/—	1719/—	3.1	1.05, 9.10
				≥6 drinks/week vs.no	20/—	1719/—	5.47	1.59–18.88
				≥7 drinks/week vs.no	13/—	1719/—	6.54	1.56–27.43
				≥8 drinks/week vs.no	9/—	1719/—	16.78	3.48–81.02
Giordano F	2008	Italy	case–control	Yes/no	11/48†	22/80†	1.95	0.81, 4.66	OR	Unadjusted
Jensen MS	2007	Danmark	cohort	> 1 vs. <1 drinks /week	107/2,033	162/5,684	0.86	0.67, 1.09	OR	Total OR was calculated by pooling the ORs of non-reference category in fixed-effect model. Adjusts for maternal and paternal age at delivery, time to index pregnancy, infertility treatment, parity, socioeconomic group, mothers’ daily smoking, birth weight, gestational age, placental weight, and binge episodes and weekly alcohol intake mutually
				<1 drinks/week	107/2,033	—	1	referent	OR
				1–4 drinks/week	142/3,149	—	0.9	0.7, 1.2
				5–9 drinks/week	17/429	—	0.7	0.4, 1.3
				10 drinks/week +	3/73	—	0.7	0.2, 2.2
Main KM	2007 a	Denmark	cohort	Yes/no	16/29	13/36	2.18	0.80, 5.91	OR	Crude OR calculated by raw data
		Finland	cohort	Yes/no	27/33	26/32	1.04	0.75, 3.54	OR
Davies TW	1986	British	case-control	Yes/no	58/83	95/129	0.83	0.45, 1.53	OR	Crude
Mcbirde ML	1991	British	case-control	Yes/no	75/244	168/488	0.85	0.61, 1.18	OR	Crude
Carbone P	2006	Italy	case-control	Yes/no	12/48	65/203	0.85	0.51, 1.44	OR	Crude OR calculated by raw data
				None	12/77	—	1	referent	OR	Adjusted for mother's age, education, parity, birth weight, Time to pregnancy, condom use, use of anti-abortion drug, mother’s gynaecological diseases, Father’s urogenital diseases
				1–7 glass/week	16/67	—	0.99	0.40, 2.44
				≥ 8 glass/week	20/107	—	4.55	1.23, 16.79
Biggs MI	2002	America	case-control	Yes/no	55/1,472	105/9,580	1	0.7, 1.3	OR	Anadjusted or
†: this data is not adjusted, but the effect size we exstract is adjusted; "a" presents breast milk samples in the study, and placentas samples was not given by the author.
Diabetes
Zakaria M	2013	Egypt	Nested C-C	Maternal diabete/no	6/29	3/40	3.2	0.7, 14.1	OR	Crude
Brouwers MM	2012	Netherlands	case-control	Gestational diabetes/no	4/200	10/629	1.3	0.4, 4.0	OR	Adjusted for Year of birth
Trabert B	2014	America	cohort	Gestational diabetes/no	131/3649	5701/146495	0.93	0.77, 1.10	OR	Year of birth, birthplace, fertilization and infertility treatment, history of polycystic ovarian, socioeconomic status, gestational diabetes
Berkowitz GS	1996	America	Nested C-C	Gestational diabetes/no	8/63	NA	1.53	0.64, 3.69	OR	Crude OR
Agopian AJ	2014	America	cohort	Any diabetes/no	4001 cases	NA	1.07	0.90, 1.27	PR	not trasformed for limited raw data
McGlynn KA	2006	America White	cohort	Maternal diabete/no	6/238	295/12253	1.1	0.5, 2.4	RR	1.05 (0.46, 2.37)
		America Black		Maternal diabete/no	1/188	128/11868	0.5	0.1, 3.5	RR	0.49 (0.07, 3.53)
Adams SV	2011	America	case-control	Gestational diabetes/no	126/2680	1397/34684	1.18	0.98, 1.42	OR	Crude OR calculated by raw data
				Pre-existing diabetes/no	17/2571	138/33425	1.61	0.97, 2.66	OR	Crude OR calculated by raw data
Main KM	2007 a	Denmark	cohort	Maternal diabete/no	1/28	1/35	1.25	0.08, 20.89	OR	Crude OR calculated by raw data, we added 0.5 to all cells in this 2 x 2 table to overcome zero cell.
		Finland			4/29	0/32	9.92	0.51, 192.10
	2007 b	Denmark	cohort	Maternal diabete/no	0/39	2/127	0.65	0.03, 13.73	OR
		Finland			10/46	0/55	25.07	1.43, 439.27
Davies TW	1986	British	case-control	Maternal diabete/no	3/83	16/129	0.27	0.08, 0.94	OR	Crude OR calculated by raw data
Jones ME	1998	England	cohort	Gestational diabetes/no	1,499 cases	NA	2.96	0.93, 9.43	RR	not trasformed for limited raw data
Virtanen HE	2006	Denmark,Finland	case-control	Gestational diabetes/no	20/125	97/1,163	2.44	1.40, 4.25	OR	Diet-treated gestational diabetes or only abnormal OGTT
Biggs MI	2002	America	case-control	Gestational diabetes/no	2,395 cases	9,580 controls	1.2	0.9, 1.5	OR	Crude
Berkowitz GS	1995	America	cohort	Gestational diabetes/no	8/63	NA	1.93	0.88, 4.20	OR	Crude
BMI
Brouwers MM	2012	Netherlands	case-control	<30	6/29	—	1	reference	OR	dose-response data
				>30	3/40	—	1.1	0.6, 2.3	OR
Kurahashi N	2005	Japan	case-control	<25	88/198	—	1	reference	OR	dose-response data
				>25	6/12	—	1.1	0.34, 3.57	OR
Adams SV	2011	America	case-control	<18.5	116/1399	—	1.14	0.93, 1.39	OR
				18.5–24.9	1,382/20,659	—	1	reference	OR	dose-response data
				25.0–29.9	606/8812	—	1.03	0.93, 1.14	OR
				30 +	459/6874	—	0.99	0.89, 1.11	OR
Berkowitz GS	1996	America	cohort	< 27.3	49/—	—	1	reference	OR	dose-response data
				27.3-32.9	6/—	—	1.29	O.49, 3.43	OR
				> 32.9	7/—	—	3.02	1.07, 8.50	OR
Fernandez MF	2007	Spain	Nested C-C	≤23	19/75	—	1	reference	OR	dose-response data
				> 23	28/75	—	1.57	0.28, 1.14	OR
Berkowitz GS	1995	America	cohort	—	—	—	—	—	OR	duplicate study; data reported were same as the one published 1996
Damgaard LN	2008	Denmark	cohort	<20	20/418	—	0.91	0.53, 1.57	OR
				20–25	71/1434	—	1	reference	OR	dose-response data
				>25	32/593	—	1.14	0.72, 1.80	OR
Jones ME	1998	England	cohort	obesity vs nomal	1,499 cases	—	0.99	0.6, 1.63	RR	not trasformed for limited raw data

## Sheet: Sheet2
	Adams SV		Adams SV		Adams SV			9
	Agopian AJ		Akre O		Akre O			39
	Akre O		Beard CM		Beard CM			17
	Beard CM		Berkowitz GS		Berkowitz GS			153
	Berkowitz GS		Biggs ML		Biggs ML			153
	Berkowitz GS		Brouwers MM		Brouwers MM			51
	Biggs ML		Carbone P		Carbone P			57
	Brouwers MM		Damgaard LN		Damgaard LN			9
	Carbone P		Davies TW		Davies TW			19
	Damgaard LN		Fernandez MF		Fernandez MF			66
	Damgaard LN		Giordano F		Giordano F			11
	Davies TW		Jensen MS		Jensen MS			18
	Fernandez MF		Jensen MS		Jensen MS			41
	Giordano F		Jones ME		Jones ME			11
	Jensen MS1		Kurahashi N		Kurahashi N			87
	Jensen MS2		Main KM		Main KM			121
	Jones ME		Mcbirde ML		Mcbirde ML			1,499
	Kurahashi N		McGlynn KA		McGlynn KA			10
	Main KM		Mongraw-C ML		Mongraw-C ML			—
	Mcbirde ML		Mori M		Mori M			56
	McGlynn KA		Pierik FH		Pierik FH			536
	Mongraw-C ML		Shiono PH		Preiksa RT			18
	Mori M		Virtanen HE		Shiono PH			808
	Pierik FH		Wagner-Mahler K		Virtanen HE			41
	Preiksa RT		Zakaria M		Wagner-Mahler K			86
	Shiono PH				Zakaria M			4
	Strandberg-L K							14
	Trabert B							423
	Virtanen HE							65
	Wagner-Mahler K							7
	Zakaria M							6
								11
								4
								23
								69
								38
